# Supplementary material for: Simple Method for Controlling Gold Nanocluster Size in Mesoporous Silica: SBA-11
Source: Molecules. 2025 May 2;30(9):2035. doi: 10.3390/molecules30092035 (PMC12073877; doi:10.3390/molecules30092035)
Supplement: Supplementary file 1 [file molecules-30-02035-s001.zip]

Archive with 1 entries (1 files):
- molecules-3559464-supplementary.pdf
